# Supplementary material for: Triceps Surae Muscle-Tendon Properties as Determinants of the Metabolic Cost in Trained Long-Distance Runners
Source: Front Physiol. 2022 Jan 4;12:767445. doi: 10.3389/fphys.2021.767445 (PMC8764303; doi:10.3389/fphys.2021.767445)
Supplement: Supplementary file 1 [file Table_1.XLSX]

## Sheet:  Data Manuscript
Dataset from Machado et al. (2021). Triceps surae muscle-tendon properties as determinants of the metabolic cost in trained long-distance runners - Frontiers in Physiology
ID	Age (years)	Body mass (kg)	Height (cm)	3000 m (s)	Stiffness (N/mm)	Young's Modulus (MPa)	Stress (MPa)	Strain (%)	CSA (mm²)	Tendon length (mm)	Leg Length (cm)	Moment arm (mm)	Elongation (mm)	Force (N)	C12 (J·kg-1·m-1)	C16 (J·kg-1·m-1)	VO2max (ml·kg-1·min-1)	vVO2max (km·h-1)	VT1 (ml·kg-1·min-1)	VT2 (ml·kg-1·min-1)	GM FL (cm)	GL FL (cm)	SO FL (cm)	GM PA (º)	GL PA (º)	SO PA (º)
1	26	55.5	160	632	152.793	679.645	76.7405	11.4359	44.4	195	37	40.7	22.3	3407.28	4.259	3.775	73.2	20	50.7	60.5	4.25	6.09	3.1	25.3	14.01	22.8
2	37	66.5	175	725	185.722	729.695	81.5671	10.5405	44.4	185	42.5	46.75	19.5	3621.58	3.69	3.67	63.19	20	37.63	53.47	4.73	5.54	3.9	22.15	12.99	23.4
3	24	67	172	668	159.925	665.562	74.29	10.4103	43.7	195	42	46.2	20.3	3246.47	3.969	3.951	65.6	18	38.71	56.8	6.56	5.76	3.5	20.26	12.36	22.67
4	32	72.7	181	588	155.664	584.218	66.7133	12.4286	60.9	210	44.5	48.95	26.1	4062.84	3.547	3.684	65.5	22	38.2	55.2	5.07	5.33	4.07	23.7	17.73	24.51
5	34	81.6	186	664	236.144	418.805	44.0538	4.93333	59.5	225	44	48.4	11.1	2621.2	3.267	3.45	56.1	19	36.6	48.1	3.95	4.96	5.09	26.14	14.05	25.03
6	45	62.3	177	683	102.929	552.853	63.8655	13.4348	49.8	230	43	47.3	30.9	3180.5	3.641	3.64	56.8	18	23.1	47.8	4.13	4.03	3.7	20.33	11.96	22.45
7	22	57.6	174	560	159.204	493.842	55.6441	11.25	51.5	160	43.5	47.85	18	2865.67	3.566	3.689	74.5	23	40.3	62.7	4.33	5.19	4.9	22.83	14.86	23.84
8	36	62.5	170	607	124.08	521.824	61.3383	14.9268	61.9	205	40	44	30.6	3796.84	3.75	3.71	61.5	20	37.2	55.6	4.65	4.49	5	21.14	15.75	21.88
9	26	72.5	180	656	240.808	527.533	57.4062	8.10526	64.6	190	44	48.4	15.4	3708.44	3.455	3.475	59.3	19	36.6	52.2	4.24	3.84	4.58	28.37	16.35	25.4
10	43	66.3	177	679	116.154	389.066	45.4516	14.4	73.6	200	41	45.1	28.8	3345.24	3.572	3.74	58	20	34.7	47	3.16	4.61	3.82	20.4	12.5	22
11	40	64.6	169	663	146.598	841.226	96.3236	12.6667	34.7	180	40	44	22.8	3342.43	3.641	3.682	60.3	20	30.8	46.7	5.78	9.93	4.49	24.85	10.14	24.93
12	24	71.6	174	633	202.223	809.72	90.9798	11	48.9	200	41	45.1	22	4448.91	3.634	3.674	65.1	18	40.1	56.3	5.45	6.09	4.69	25.32	16.91	24.14
13	38	75.3	169	718	107.186	433.909	50.357	13.8333	53	180	40	44	24.9	2668.92	3.493	3.315	50.5	19	27.6	35.9	3.42	5.8	3.8	29.07	10.85	24.96
14	38	62.5	168	608	226.683	711.845	76.739	7.2381	44.9	210	42	46.2	15.2	3445.58	3.61	3.884	68.4	21	38.7	57.7	3.66	4.71	4.27	29.65	18.39	25.45
15	42	70.9	177	578	70.109	228.106	25.4942	10.5263	55	190	41	45.1	20	1402.18	3.573	3.449	67.3	22	43.1	55.7	3.75	2.37	3.74	24.68	30.22	22.68
16	42	64.5	160	702	103.105	594.524	70.6365	15.8333	41.6	180	38.5	42.35	28.5	2938.48	4.167	4.014	59.9	18	36.9	52.1	5.78	5.45	4.05	20.67	15.66	21.54
17	33	73.1	173	684	173.88	467.222	51.9488	10.061	62.3	185	41.5	45.65	18.6129	3236.41	3.3485	3.3483	57.8	19	38.4	51.8	4.25	6.37	4.3	29.28	15.24	25.71
ID (nº)	Participants
Age (years)
Body mass (kg)
Height (cm)
3000 m (s)	3000 m running performance
Stiffness (N/mm)	Achilles tendon stiffness
Young's Modulus (MPa)	Achilles tendon Young's Modulus
Stress (MPa)	Achilles tendon stress
Strain (%)	Achilles tendon strain
CSA (mm²)	Achilles tendon CSA
Tendon length (mm)	Achilles tendon length
Moment arm (m)	Achilles tendon moment arm
Elongation (mm)	Achilles tendon elongation
Force (N)	Plantar flexors force
C12 (J·kg-1·m-1)	Metabolic cost at 12 km/h
C16 (J·kg-1·m-1)	Metabolic cost at 16 km/h
VO2max (ml·kg-1·min-1)	Maximal oxygen uptake
vVO2max (km·h-1)	Speed associated with maximal oxygen uptake
VT1 (ml·kg-1·min-1)	First ventilatory threshold
VT2 (ml·kg-1·min-1)	Second ventilatory threshold
GM FL (cm)	Gastrocnemius medialis fascicle length
GL FL (cm)	Gastrocnemius lateralis fascicle length
SO FL (cm)	Soleus fascicle length
GM PA (º)	Gastrocnemius medialis pennation angle
GL PA (º)	Gastrocnemius lateralis pennation angle
SO PA (º)	Soleus pennation angle
